# Supplementary material for: Harmonization of resting-state functional MRI data across multiple imaging sites via the separation of site differences into sampling bias and measurement bias
Source: PLoS Biol. 2019 Apr 18;17(4):e3000042. doi: 10.1371/journal.pbio.3000042 (PMC6472734; doi:10.1371/journal.pbio.3000042)
Supplement: S2 Data — fMRI, functional magnetic resonance imaging. (XLSX) [file pbio.3000042.s002.xlsx]

## Sheet: Sheet1
Site	Number of subjects	Type of data availablity
ATR TimTrio (ATT)	31	3
ATR Verio (ATV)	77	3
Hiroshima University Hospital (HUH)	123	1
Hiroshima Kajikawa Hospital (HKH)	52	1
Center of Innovation in Hiroshima University (COI)	48	1
Kyoto Prefectural University of Medicine (KPM)	117	4
Kyoto University (KUT)	66	2
Showa University (SWA)	101	2
University of Tokyo (UTO)	190	2
Traveling subject	9	3
Summary	814
Note: Type of data availability
1) freely available without restriction allowing commercial re-use
2) freely available but not allowing commercial re-use
3) available after registration to our record but not allowing commercial re-use
4) available only to our research group
