# Supplementary material for: Harmonization of resting-state functional MRI data across multiple imaging sites via the separation of site differences into sampling bias and measurement bias
Source: PLoS Biol. 2019 Apr 18;17(4):e3000042. doi: 10.1371/journal.pbio.3000042 (PMC6472734; doi:10.1371/journal.pbio.3000042)
Supplement: S1 Table — fMRI, functional magnetic resonance imaging. (XLSX) [file pbio.3000042.s016.xlsx]

## Sheet: Sheet1
S1 Table. Imaging protocols for resting-state fMRI in the traveling-subject dataset.
Site	ATR TimTrio	ATR	Center of Innovation in Hiroshima University	Hiroshima University Hospital	Hiroshima Kajikawa Hospital	Kyoto Prefectural University of Medicine	Showa University	Kyoto University TimTrio	Kyoto University	University of Tokyo	Yaesu-clinic scanner 1	Yaesu-clinic scanner 2
		Verio							Skyra
Abbreviation	ATT	ATV	COI	HUH	HKH	KPM	SWA	KUT	KUS	UTO	YC1	YC2
MRI scanner	Siemens	Siemens	Siemens	GE	Siemens	Philips	Siemens	Siemens	Siemens	GE	Philips	Philips
	TimTrio	Verio	Verio	Signa HDxt	Spectra	Achieva	Verio	TimTrio	Skyra	MR750W	Achieva	Achieva
Magnetic field strength	3.0 T	3.0 T	3.0 T	3.0 T	3.0 T	3.0 T	3.0 T	3.0 T	3.0 T	3.0 T	3.0 T	3.0 T
Number of channels per coil	12	12	12	8	12	8	12	32	32	24	8	8
Field-of-view (mm)	212 x 212	212 x 212	212 x 212	212 x 212	212 x 212	212 x 212	212 x 212	212 x 212	212 x 212	212 x 212	212 x 212	212 x 212
Matrix	64 × 64	64 × 64	64 × 64	64 × 64	64 × 64	64 × 64	64 × 64	64 × 64	64 × 64	64 × 64	64 × 64	64 × 64
Number of slices	40	39	40	35	35	40	40	40	40	40	40	40
Number of volumes	240	240	240	240	240	240	240	240	240	240	240	240
In-plane resolution (mm)	3.3125 × 3.3125	3.3125 × 3.3125	3.3125 × 3.3125	3.3125 × 3.3125	3.3125 × 3.3125	3.3125 × 3.3125	3.3125 × 3.3125	3.3125 × 3.3125	3.3125 × 3.3125	3.3125 × 3.3125	3.3125 × 3.3125	3.3125 × 3.3125
Slice thickness (mm)	3.2	3.2	3.2	3.2	3.2	3.2	3.2	3.2	3.2	3.2	3.2	3.2
Slice gap (mm)	0.8	0.8	0.8	0.8	0.8	0.8	0.8	0.8	0.8	0.8	0.8	0.8
TR (ms)	2500	2500	2500	2500	2500	2500	2500	2500	2500	2500	2500	2500
TE (ms)	30	30	30	30	30	30	30	30	30	30	30	30
Total scan time (min:s)	10:00:00	10:00:00	10:00:00	10:00:00	10:00:00	10:00:00	10:00:00	10:00:00	10:00:00	10:00:00	10:00:00	10:00:00
Flip angle (deg)	80	80	80	80	80	80	80	80	80	80	80	80
Slice acquisition order	Ascending	Ascending	Ascending	Ascending	Ascending	Ascending	Ascending	Ascending	Ascending	Ascending	Ascending	Ascending
Phase encoding	PA	PA	AP	PA	PA	AP	PA	PA	AP	PA	AP	AP
Eye closed / fixate	Fixate	Fixate	Fixate	Fixate	Fixate	Fixate	Fixate	Fixate	Fixate	Fixate	Fixate	Fixate
Field map	✔	✔	✔	-	-	✔	✔	✔	✔	✔	✔	-
UTO: University of Tokyo; HUH: Hiroshima University Hospital; KUT: Siemens TimTrio scanner at Kyoto University; ATT: Siemens TimTrio scanner at Advanced Telecommunications Research Institute International; ATV: Siemens Verio scanner at Advanced Telecommunications Research Institute International; SWA: Showa University; HKH: Hiroshima Kajikawa Hospital; COI: Center of Innovation in Hiroshima Unive…
