# Supplementary material for: Harmonization of resting-state functional MRI data across multiple imaging sites via the separation of site differences into sampling bias and measurement bias
Source: PLoS Biol. 2019 Apr 18;17(4):e3000042. doi: 10.1371/journal.pbio.3000042 (PMC6472734; doi:10.1371/journal.pbio.3000042)
Supplement: S2 Table — MDD, major depressive disorder. (XLSX) [file pbio.3000042.s017.xlsx]

## Sheet: Sheet1
S2 Table. Demographic characteristics of patients in the independent validation cohort dataset for MDD prediction.
Site	HC			MDD			ALL
	Number	Male /Female	Age (y)	Number	Male /Female	Age (y)	Number	Male /Female	Age (y)
HRC	47	12/35	42.4±11.3	14	43200	38.2±9.1	61	16/45	41.5±10.9
UYA	120	50/70	45.9±19.5	79	36/43	50.3±13.6	199	86/113	47.6±17.5
Summary	167	62/105	44.9±17.6	93	40/53	42.6±11.7	260	102/158	46.2±16.4
HRC: Hiroshima Rehabilitation Center; UYA: Yamaguchi University; HC: healthy control; MDD: major depressive disorder
