# Supplementary material for: Harmonization of resting-state functional MRI data across multiple imaging sites via the separation of site differences into sampling bias and measurement bias
Source: PLoS Biol. 2019 Apr 18;17(4):e3000042. doi: 10.1371/journal.pbio.3000042 (PMC6472734; doi:10.1371/journal.pbio.3000042)
Supplement: S4 Table — (XLSX) [file pbio.3000042.s019.xlsx]

## Sheet: Sheet1
S4 Table. Demographic characteristics of patients in the independent validation cohort dataset for age prediction.
Site	HC
	Number	Male /Female	Age (y)
ATT	40	16/24	42.3±15.4
ATV	134	77/57	43.2±14.6
ATP	48	21/27	41.8±16.6
Summary	232	124/108	42.7±15.1
ATP: Prisma scanner at Advanced Telecommunications Research Institute International; ATT: Siemens TimTrio scanner at Advanced Telecommunications Research Institute International; ATV: Siemens Verio scanner at Advanced Telecommunications Research Institute International; HC: healthy control
