# Supplementary material for: Harmonization of resting-state functional MRI data across multiple imaging sites via the separation of site differences into sampling bias and measurement bias
Source: PLoS Biol. 2019 Apr 18;17(4):e3000042. doi: 10.1371/journal.pbio.3000042 (PMC6472734; doi:10.1371/journal.pbio.3000042)
Supplement: S5 Table — fMRI, functional magnetic resonance imaging. (XLSX) [file pbio.3000042.s020.xlsx]

## Sheet: Sheet1
S5 Table. Imaging protocols for resting-state fMRI in the independent validation cohort dataset.
Site	ATR TimTrio	ATR Verio	ATR Prisma	Hiroshima Rehabilitation Center	Yamaguchi University	Kyoto University Trio
Abbreviation	ATT	ATV	ATP	HRC	UYA	KTT
MRI scanner	Siemens	Siemens	Siemens	GE	Siemens	Siemens
	TimTrio	Verio	Prisma	Signa HDxt	Skyra	Trio
Magnetic field strength (T)	3	3	3	3	3	3
Number of channels per coil	12	12	12	8	20	8
Field-of-view (mm)	212 × 212	212 × 212	212 × 212	256 × 256	220 × 220	256 × 192
Matrix	64 × 64	64 × 64	64 × 64	64 × 64	64 × 64	64 × 48
Number of slices	40 or 39	39	40	32	34	30
Number of volumes	240	240	240	143	200	180
In-plane resolution (mm)	3.3125 × 3.3125	3.3125 × 3.3125	3.3125 × 3.3125	4.0 × 4.0	3.4 × 3.4	4.0 × 4.0
Slice thickness (mm)	3.2	3.2	3.2	4	4	4
Slice gap (mm)	0.8	0.8	0.8	0	1	0
TR (ms)	2500	2500	2500	2000	2500	2000
TE (ms)	30	30	30	27	30	30
Total scan time (min:s)	10:00:00	10:00:00	10:00:00	04:46:00	08:28:00	06:00:00
Flip angle (deg)	80	80	80	90	80	90
Slice acquisition order	Ascending	Ascending	Ascending	Ascending	Ascending	Ascending
				(Interleaved)		(Interleaved)
Phase encoding	PA	PA	PA	AP	PA	AP
Eyes closed / open / fixate	Fixate	Fixate	Fixate	Fixate	Closed	Fixate
ATR: Advanced Telecommunications Research Institute International
