# Supplementary material for: Harmonization of resting-state functional MRI data across multiple imaging sites via the separation of site differences into sampling bias and measurement bias
Source: PLoS Biol. 2019 Apr 18;17(4):e3000042. doi: 10.1371/journal.pbio.3000042 (PMC6472734; doi:10.1371/journal.pbio.3000042)
Supplement: S6 Table — (XLSX) [file pbio.3000042.s021.xlsx]

## Sheet: Sheet1
S6 Table. Comparison between the variances of distributions in measurement bias and disorder factor.
	ATT	ATV	COI	HKH	HUH	KPM	KUS	KUT	SWA	UTO	YC1	YC2
MDD	-	MDD > M	M > MDD	M > MDD	M > MDD	M > MDD	M > MDD	M > MDD	M > MDD	M > MDD	M > MDD	M > MDD
	W* = 1.31	W* = -9.55	W* = 30.51	W* = 25.25	W* = 59.76	W* = 33.72	W* = 31.96	W* = 13.92	W* = 19.64	W* = 21.46	W* = 42.94	W* = 34.85
SCZ	SCZ > M	SCZ > M	M > SCZ	M > SCZ	M > SCZ	M > SCZ	M > SCZ	SCZ > M	-	-	M > SCZ	M > SCZ
	W* = -17.95	W* = -28.89	W* = 11.38	W* = 6.48	W* = 41.53	W* = 14.40	W* = 12.55	W* = -5.36	W* = 0.23	W* = 2.00	W* = 23.46	W* = 15.75
ASD	M > ASD	M > ASD	M > ASD	M > ASD	M > ASD	M > ASD	M > ASD	M > ASD	M > ASD	M > ASD	M > ASD	M > ASD
	W* = 14.61	W* = 3.76	W* = 43.53	W* = 38.66	W* = 71.98	W* = 46.62	W* = 45.13	W* = 27.21	W* = 32.9	W* = 34.6	W* = 55.74	W* = 47.61
M > MDD (SCZ, ASD): Measurement-bias is larger than MDD (SCZ, ASD) factor; MDD (SCZ, ASD) > M: MDD (SCZ, ASD) factor is larger than measurement-bias
* if W* = 2.63, then p = 0.05 after Bonferroni correction (12), n = 35,778
UTO: University of Tokyo; HUH: Hiroshima University Hospital; KUT: Siemens TimTrio scanner at Kyoto University; ATT: Siemens TimTrio scanner at Advanced Telecommunications Research Institute International; ATV: Siemens Verio scanner at Advanced Telecommunications Research Institute International; SWA: Showa University; HKH: Hiroshima Kajikawa Hospital; COI: Center of Innovation in Hiroshima Unive…
