# Supplementary material for: Harmonization of resting-state functional MRI data across multiple imaging sites via the separation of site differences into sampling bias and measurement bias
Source: PLoS Biol. 2019 Apr 18;17(4):e3000042. doi: 10.1371/journal.pbio.3000042 (PMC6472734; doi:10.1371/journal.pbio.3000042)
Supplement: S7 Table — (XLSX) [file pbio.3000042.s022.xlsx]

## Sheet: Sheet1
S7 Table. Comparison between variances of the distributions in sampling bias for healthy control and disorder factors.
	ATT	ATV	COI	KUT	SWA	UTO
MDD	MDD > S	MDD > S	S > MDD	MDD > S	MDD > S	MDD > S
	W* = -26.52	W* = -22.77	W* = 8.28	W* = -24.01	W* = -49.66	W* = -54.40
SCZ	SCZ > S	SCZ > S	SCZ > S	SCZ > S	SCZ > S	SCZ > S
	W* = -45.87	W* = -41.95	W* = -11.53	W* = -42.85	W* = -67.90	W* = -72.35
ASD	ASD > S	ASD > S	S > ASD	ASD > S	ASD > S	ASD > S
	W* = -13.02	W* = -9.51	W* = 21.66	W* = -10.51	W* = -36.66	W* = -41.64
S > MDD (SCZ, ASD): Sampling-bias is larger than MDD (SCZ, ASD) factor, MDD (SCZ, ASD) > S: MDD (SCZ, ASD) factor is larger than sampling-bias
* if W* = 2.4, then p = 0.05 after Bonferroni correction (6), n = 35,778
UTO: University of Tokyo; KUT: Siemens TimTrio scanner at Kyoto University; ATT: Siemens TimTrio scanner at Advanced Telecommunications Research Institute International; ATV: Siemens Verio scanner at Advanced Telecommunications Research Institute International; SWA: Showa University; COI: Center of Innovation in Hiroshima University; MDD: major depressive disorder; SCZ: schizophrenia.
