# Supplementary material for: Harmonization of resting-state functional MRI data across multiple imaging sites via the separation of site differences into sampling bias and measurement bias
Source: PLoS Biol. 2019 Apr 18;17(4):e3000042. doi: 10.1371/journal.pbio.3000042 (PMC6472734; doi:10.1371/journal.pbio.3000042)
Supplement: S10 Table — SCZ, schizophrenia. (XLSX) [file pbio.3000042.s025.xlsx]

## Sheet: Sheet1
S10 Table. Results of SCZ prediction.
Training dataset		Matthews correlation coefficient (MCC)	Diagnostic odds ratio (DOR)	F-value	Area under the curve (AUC)	Accuracy	Precision	Sensitivity	Specificity
	Traveling-subject	0.07	-	0.04	0.73	0.67	0.02	0.64	0.67
	ComBat	0.06	-	0.03	0.69	0.74	0.02	0.52	0.74
	GLM	0.02	-	0.01	0.58	0.78	0.01	0.32	0.78
	Adjusted GLM	0.08	-	0.04	0.74	0.7	0.02	0.65	0.7
	Raw	0.06	-	0.03	0.7	0.71	0.02	0.59	0.71
Independent cohort		Matthews correlation coefficient (MCC)	Diagnostic odds ratio (DOR)	F-value	Area under the curve (AUC)	Accuracy	Precision	Sensitivity	Specificity
	Traveling-subject	0.52	10.62	0.7	0.77	0.77	0.68	0.72	0.8
	ComBat	0.4	6.9	0.57	0.81	0.73	0.71	0.47	0.89
	GLM	NA	NA	NA	0.8	0.63	NA	0	1
	Adjusted GLM	0.4	9.07	0.52	0.81	0.73	0.78	0.39	0.93
	Raw	0.47	10.24	0.62	0.8	0.76	0.76	0.53	0.9
SCZ: schizophrenia; GLM: general linear model
