# Supplementary material for: Harmonization of resting-state functional MRI data across multiple imaging sites via the separation of site differences into sampling bias and measurement bias
Source: PLoS Biol. 2019 Apr 18;17(4):e3000042. doi: 10.1371/journal.pbio.3000042 (PMC6472734; doi:10.1371/journal.pbio.3000042)
Supplement: S11 Table — SCZ, schizophrenia. (XLSX) [file pbio.3000042.s026.xlsx]

## Sheet: Sheet1
S11 Table. All results for SCZ prediction at each site.
Training dataset		Area under the curve (AUC)					Accuracy					Sensitivity					Specificity
		Traveling-subject	ComBat	GLM	Adjusted GLM	Raw	Traveling-subject	ComBat	GLM	Adjusted GLM	Raw	Traveling-subject	ComBat	GLM	Adjusted GLM	Raw	Traveling-subject	ComBat	GLM	Adjusted GLM	Raw
	ATT	-	-	-	-	-	0.6	0.72	0.76	0.74	0.71	-	-	-	-	-	0.6	0.72	0.76	0.74	0.71
	ATV	-	-	-	-	-	0.7	0.73	0.76	0.78	0.74	-	-	-	-	-	0.7	0.73	0.76	0.78	0.74
	COI	-	-	-	-	-	0.74	0.77	0.75	0.81	0.78	-	-	-	-	-	0.74	0.77	0.75	0.81	0.78
	HUH	-	-	-	-	-	0.64	0.74	0.76	0.72	0.69	-	-	-	-	-	0.64	0.74	0.76	0.72	0.69
	HKH	-	-	-	-	-	0.6	0.75	0.74	0.76	0.75	-	-	-	-	-	0.6	0.75	0.74	0.76	0.75
	KPM	-	-	-	-	-	0.7	0.77	0.76	0.84	0.81	-	-	-	-	-	0.7	0.77	0.76	0.84	0.81
	SWA	0.78	0.73	0.62	0.78	0.78	0.65	0.73	0.82	0.61	0.68	0.78	0.57	0.34	0.81	0.79	0.65	0.73	0.83	0.6	0.67
	KUT	0.75	0.73	0.63	0.7	0.7	0.64	0.75	0.86	0.53	0.63	0.67	0.57	0.31	0.7	0.62	0.64	0.76	0.89	0.52	0.63
	UTO	0.64	0.61	0.56	0.58	0.59	0.69	0.72	0.78	0.68	0.7	0.52	0.42	0.27	0.45	0.39	0.69	0.73	0.78	0.68	0.71
Independent cohort		AUC					Accuracy					Sensitivity					Specificity
		Traveling-subject	ComBat	GLM	Adjusted GLM	Raw	Traveling-subject	ComBat	GLM	Adjusted GLM	Raw	Traveling-subject	ComBat	GLM	Adjusted GLM	Raw	Traveling-subject	ComBat	GLM	Adjusted GLM	Raw
	KTT	0.77	0.81	0.8	0.81	0.8	0.77	0.73	0.63	0.73	0.76	0.72	0.47	0	0.39	0.53	0.8	0.89	1	0.93	0.9
SCZ: schizophrenia; GLM: general linear model; UTO: University of Tokyo; HUH: Hiroshima University Hospital; KUT: Siemens TimTrio scanner at Kyoto University; ATT: Siemens TimTrio scanner at Advanced Telecommunications Research Institute International; ATV: Siemens Verio scanner at Advanced Telecommunications Research Institute International; SWA: Showa University; HKH: Hiroshima Kajikawa Hospita…
